# Supplementary material for: Incorporation of Patient and Public Involvement in Statistical Methodology Research: Summary of Workshop Proceedings
Source: Stat Med. 2025 Jul 15;44(15-17):e70159. doi: 10.1002/sim.70159 (PMC12261386; doi:10.1002/sim.70159)
Supplement: Supplementary file 3 — Data S3: Supporting Information. [file SIM-44-0-s001.xlsx]

## Sheet: Sheet1
	Are you a public contributor?	What is your career stage?	Which these best describes your PPI experience to date?	How satisfied were you with the workshop on a scale of 1 - 10 (1 = least satisfied, 10 = most satisfied) ?	How much do you feel the workshop has improved your confidence in undertaking PPI for methodological research on a scale of 1 - 10 ?	How much do you feel the workshop has given you ew skills in undertaking PPI for methodological research on a scale of 1 - 10 ?	What did you like most about the workshop ?	What did you like least about the workshop ?	What was your biggest takeaway from this event ?	Would you attend another event like this in the futre ?	Would you recommend attending this workshop to your colleagues ?
1	No	Senior Research Fellow/Associate Professor		8	8	8	varied case studies /PPIE contributors	It was all good	The PRS framework
2	No	Senior Research Fellow/Associate Professor		10	10	10	PPI representation and involvements in the session	The second exercise in the afternoon was hard and we struggled on our table	Get involved in PPI, learn more, practise story telling my research
3	No	Research Assistant		10	8	8	Sharing difference experiences		Story telling	Yes
4	No	Research Fellow/Lecturer	I have provided/undertakenPPI to inform healthcare researchand methodlogical reseearch				Diverse range of representation covering different aspects in PP2	Not enough case studies	Framework of thinking that can be embed into my own research	Yes - but on different aspects	Yes
5	No	Research Fellow/Lecturer	I havent provided/undertaken PPI	9	9	9	Different public contributors perspective			Yes	Yes
6	No	Senior Research Fellow/Associate Professor		9	7	10	Good variety of short talks, interactive sessions from a variety of people	I would have liked more opportunites to network, more coffee breaks, pub after?	Think about the audience, ask what they want to know	Yes	Yes
7	No	Research Assistant	I havent provided/undertaken PPI	10	8	8	Interactive, made PPI very approachable		Good communicator is fundamental to good PPI	Yes	Yes - Already have ?
8	No	Research Fellow/Lecturer	I have provided/undertakenPPI to inform methodological research	8	10	8	Public contributions were actively involved, lots of examples of PPIE done	Creative session was quite long. Needed a prompt / idea to bring to make the most of the session	You don’t necessarily need to have the questions to go to the PPIE group with before you meet.	Yes	Yes
9	No	Research Fellow/Lecturer		7	7	7	The case studies are useful	Felt rushed in parts		Maybe	Depends
10	No	Senior Research Fellow/Associate Professor	I have provided/undertakenPPI to inform healthcare research	10	8	7	Case studies	It is not somethimg that can be easily fixed but it was sad to see that most participants were women (Do men not care about PPIE)	PPIE takes time and prep but it is always worth the effort (and it is fun)	Yes	Yes but feedback from groups with women holding the posters! Only by men!
11	No	Research Assistant		8	9	9	The talk on how an NIHR advanced fellow did her PPI	Not enough interactive parts	PPI is possible and not scary in stats methods	Yes	Yes
12		Research Assistant	I have provided/undertakenPPI to inform healthcare researchand methodlogical reseearch	10	10	10	Storytelling part	N/A	How to show my message to the audience	Yes	Yes
13		Research Assistant	I havent provided/undertaken PPI	8	7	7	Patient / Public contributions	I thought the Nifty fox, although interesting, was a little too long	The importance of PPIE + patient perspective	Yes	Yes
14		Research Fellow/Lecturer		10	7	7	I liked hearing from PPI contributions & statisticians that have already done PPI			Yes	Yes
15			I havent provided/undertaken PPI	8	6	6			Interactive workshop
16		Research Assistant	I have provided/undertakenPPI to inform methodological research	9	8	8	Great organisation, catering, programme	I thought there was a lack of examples of practical PPIE during projects and how it contributed	Communications is key for PPIE	Yes	Yes
17		Research Fellow/Lecturer	I havent provided/undertaken PPI	10	8	8	Hearing from PPI representative	N/A	We were given lots of hints & hps to take forward, shared learning	Yes	Yes
18	No	Research Fellow/Lecturer	I have provided/undertakenPPI to inform methodological research	7	8	8	PPI Contribuors and those involved in the event	Most examples had a clear patient aspect in methodological work. How would you involve PPIE in a very technical project?	pre project funding for PPI	Yes	Yes
19	Yes		I have provided/undertakenPPI to inform healthcare researchand methodlogical reseearch	10	10	10	All of it		Being included and Nifty Fox	Yes	Yes
20			I have provided/undertakenPPI to inform healthcare researchand methodlogical reseearch	10	10	10	Variety of perspectives and examples	no	Involvement with statistical research and methods	Yes	Yes
21		Research Assistant	I have provided/undertakenPPI to inform healthcare researchand methodlogical reseearch	10	8	8	Plain english summary talk
22		Research Fellow/Lecturer	I have provided/undertakenPPI to inform methodological research	10	8	8	Useful tips. Helens talk with examples	all useful	you don’t necessarily need to have the questions to go to the PPIE group with before you meet.	yes	yes
23		Research Assistant		7	7	6	Hearing from public contributors	many examples that wer not related to stats methods		yes	yes
24		Research Fellow/Lecturer	I havent provided/undertaken PPI	9	8	8	lots of ideas	table arrangement hard to join in group work	you can go into PPI not knowing what you want to ask your ppi
		Research Associate		8	7	7	Public contributions and case studies	fewer talks with more detail on what /how they did ppi	Don’t go into PPI assuming what they want. Have an open mind
		Research Associate
				8	8	8	listening to stories	a bit crowded	listen it is teamwork
			I have provided/undertakenPPI to inform healthcare researchand methodlogical reseearch	9	9	9	PPI Led		case studies
		Research Associate	I have provided/undertakenPPI to inform healthcare researchand methodlogical reseearch	10	10	10	all aspects		practical tips and story telling
			I have provided/undertakenPPI to inform methodological research	9	8	9	Nifty Fox		Story telling
		Senior Research Fellow/Associate Professor	I have provided/undertakenPPI to inform healthcare research	9	8	10	Nifty Fox		Bettter stories start with PPI
				10			Hearing from PPI representative and interactive workshop
		Research Assistant		10	5	7	Nifty Fox	limited time for questions pre lunch	Discussion is key
		Professor	I have provided/undertakenPPI to inform healthcare researchand methodlogical reseearch	10	10	10	Hearing from PPI	Interactive was challenging	Story telling
		Research Assistant		10	6	7	examples and story telling skills		Lot to consider
		Senior Research Fellow/Associate Professor	I havent provided/undertaken PPI	9	8	7	Interactive session		Story telling
		Research Fellow/Lecturer	I have provided/undertakenPPI to inform healthcare research	10	9	8	PPI representative/ case studeis and Nifty fox		ideas of presenting research in more engaging ways
		Senior Research Fellow/Associate Professor	I have provided/undertakenPPI to inform healthcare research	8	8	8	PPI / Nifty Fox storytelling		lots of information from the workshops
		Senior Research Fellow/Associate Professor	I have provided/undertakenPPI to inform healthcare research	10	10	10	Nifty Fox		lots of ideas to engage PPI
		Research Fellow/Lecturer	I havent provided/undertaken PPI	10	7	7	real world examples nd engaging natur eof presentations		mulit state PPI work example
		Research Assistant	I havent provided/undertaken PPI	8	7	7	Interactive session		Think about the audience, be more open
		Research Assistant	I havent provided/undertaken PPI	10	10	10	knowledge on using animations. PPI do not have to have knowllege on the subject topic	time maybe hold a 2 day workshop	Plain language summaries
		Research Assistant		9	9	10	Well planned and engaging	all fantastic. Maybe run over 2 days	communicating research in a simple way to get your message aross. How to carry out PPIE from a public contribution perspective.
		Research Fellow/Lecturer		10	8	10	Engagement and publc contributors and their experience	none	As an ECR opened my eyes made me think differently on PPI activites
		Research Fellow/Lecturer	I have provided/undertakenPPI to inform healthcare researchand methodlogical reseearch	9	8	9	interactive and engaging	sometimes we want to use PPI to elicit an opinion about a particular method. Useful to have examples on how we might do this. Also discuss barriers to access PPI.	don’t over complicate in the details tell a story and send a message
		Research Assistant	I havent provided/undertaken PPI	8	8	8	Thei mportnace of PPI and Nifty Fox	more resources to set up PPI	The importance of PPI in research
		Research Fellow/Lecturer	I havent provided/undertaken PPI	7	9	7	Interactive sessions steps of PPI	no details or example of complete PPI journey of a specfic project	How and the importance to interact with PPI
		Research Fellow/Lecturer		10	9	9	Interactive session	all was wonderful	how to plan and conduct a session
		Senior Research Fellow/Associate Professor		10	10	10	the talks and hearing about experiences/intercative workshop	could be bigger	Story telling
			I have provided/undertakenPPI to inform healthcare researchand methodlogical reseearch	10			Storytelling part	liked it all	storytelling is challenging but helps you to summarise and focus your ideas
		Research Associate	I havent provided/undertaken PPI	10	8	10	covers all kinds of basic things we need to consider	Bit too starightforward for those who have already done PPI	The importnace of PPI in research
		Research Assistant	I havent provided/undertaken PPI	10	8	8	Case studies	longer afternoon	groups/resources in planning PPI
		Research Assistant	I have provided/undertakenPPI to inform methodological research	10	9	8	Nifty Fox	longer for plain english summary	The importnace of PPI in research
		Research Assistant	I have provided/undertakenPPI to inform methodological research	9	7	8	Plain english summary talk/PPI talks	more time for Q&A	every word matters-simple language
		Research Assistant	I have provided/undertakenPPI to inform methodological research	9	7	8	public contributors opinions	more indepth case studies from public contributors on specific projects	when recruiting PPI engage with them and let them speak
		Research Assistant	I have provided/undertakenPPI to inform methodological research	9	7	8	Helens plain english talk - very direct and helpful	case studies to show ppi	plain language summaries-esp tips about numbers
		Research Assistant	I have provided/undertakenPPI to inform methodological research	10	8	10	Storytelling part	case studies to highlight impact of ppi	better ways to get my research across
		Research Assistant	I have provided/undertakenPPI to inform methodological research	9	7	8	variety of speakers	could be specfic to methodology	too much
		Research Assistant	I havent provided/undertaken PPI	10	7	10	public contributors opinions	all was great	expect to be surprised by the outcomes of your ppi workshop
		Research Assistant	I havent provided/undertaken PPI	9	7	8	variety of speakers/ case study	it would have been useful to learn the key procodures for integrating PPI in research	regardless of how complex methodology is PPI can still add value
		Research Associate	I have provided/undertakenPPI to inform healthcare researchand methodlogical reseearch	8	8	9	the speaker and their insights/meeting new people and exchaning experiences	cases studies session was too short	PPI is a long term partnership that benefits all
		Research Associate		8	7	7	Nifty Fox		keep things simple aand clear

## Sheet: Sheet2
	Research Associate
	Research Assistant
	Research Fellow/Lecturer
	Senior Research Fellow/Associate Professor
	Professor
	I havent provided/undertaken PPI
	I have provided/undertakenPPI to inform methodological research
	I have provided/undertakenPPI to inform healthcare research
	I have provided/undertakenPPI to inform healthcare researchand methodlogical reseearch
